# Supplementary material for: A comprehensive database of the geographic spread of past human Ebola outbreaks
Source: Sci Data. 2014 Oct 23;1:140042. doi: 10.1038/sdata.2014.42 (PMC4432636; doi:10.1038/sdata.2014.42)
Supplement: Supplementary file 2 [file sdata201442-isa1.zip]

Archive with 3 entries (3 files):
- i_Investigation.txt
- s_hay.txt
- a_hay.txt
