# Supplementary material for: A comprehensive database of the geographic spread of past human Ebola outbreaks
Source: Sci Data. 2014 Oct 23;1:140042. doi: 10.1038/sdata.2014.42 (PMC4432636; doi:10.1038/sdata.2014.42)
Supplement: Supplementary file 2 [file sdata201442-isa1.zip › a_hay.txt]

Sample Name	Protocol REF	Protocol REF	Comment[geo-positioning]	Assay Name	Raw Data File	Comment[Data Repository]	Comment[Data Record Accession]	Protocol REF	Derived Data File	Comment[Data Repository]	Comment[Data Record Accession]	Factor Value[emergence and spread locations]	Comment[latitude]	Comment[longitude]
101	Definitions of index, secondary and imported cases	Procedure for geo-positioning	data adjusted to point or polygon depending on precision of reporting; point is 5 km x 5 km area or smaller, polygons are defined when coordinates are less precisely known	Ebola1				Key outbreak metrics recorded	05_Ebola_data_paper_spread_table.csv	FigShare	http://dx.doi.org/10.6084/m9.figshare.1168886	Nzara (Cotton Factory)	4.63912	28.25115
102	Definitions of index, secondary and imported cases	Procedure for geo-positioning	data adjusted to point or polygon depending on precision of reporting; point is 5 km x 5 km area or smaller, polygons are defined when coordinates are less precisely known	Ebola2				Key outbreak metrics recorded	05_Ebola_data_paper_spread_table.csv	FigShare	http://dx.doi.org/10.6084/m9.figshare.1168886	Nzara hospital	4.64247	28.24864
103	Definitions of index, secondary and imported cases	Procedure for geo-positioning	data adjusted to point or polygon depending on precision of reporting; point is 5 km x 5 km area or smaller, polygons are defined when coordinates are less precisely known	Ebola3				Key outbreak metrics recorded	05_Ebola_data_paper_spread_table.csv	FigShare	http://dx.doi.org/10.6084/m9.figshare.1168886	Nzara township	4.63912	28.25115
104	Definitions of index, secondary and imported cases	Procedure for geo-positioning	data adjusted to point or polygon depending on precision of reporting; point is 5 km x 5 km area or smaller, polygons are defined when coordinates are less precisely known	Ebola4				Key outbreak metrics recorded	05_Ebola_data_paper_spread_table.csv	FigShare	http://dx.doi.org/10.6084/m9.figshare.1168886	Maridi General Hospital	4.91599	29.46482
105	Definitions of index, secondary and imported cases	Procedure for geo-positioning	data adjusted to point or polygon depending on precision of reporting; point is 5 km x 5 km area or smaller, polygons are defined when coordinates are less precisely known	Ebola5				Key outbreak metrics recorded	05_Ebola_data_paper_spread_table.csv	FigShare	http://dx.doi.org/10.6084/m9.figshare.1168886	Maridi township	4.91599	29.46482
106	Definitions of index, secondary and imported cases	Procedure for geo-positioning	data adjusted to point or polygon depending on precision of reporting; point is 5 km x 5 km area or smaller, polygons are defined when coordinates are less precisely known	Ebola6				Key outbreak metrics recorded	05_Ebola_data_paper_spread_table.csv	FigShare	http://dx.doi.org/10.6084/m9.figshare.1168886	Juba hospital	4.82768	31.59637
107	Definitions of index, secondary and imported cases	Procedure for geo-positioning	data adjusted to point or polygon depending on precision of reporting; point is 5 km x 5 km area or smaller, polygons are defined when coordinates are less precisely known	Ebola7				Key outbreak metrics recorded	05_Ebola_data_paper_spread_table.csv	FigShare	http://dx.doi.org/10.6084/m9.figshare.1168886	Tembura (Tambura in GMs)	5.60639	27.47306
108	Definitions of index, secondary and imported cases	Procedure for geo-positioning	data adjusted to point or polygon depending on precision of reporting; point is 5 km x 5 km area or smaller, polygons are defined when coordinates are less precisely known	Ebola8				Key outbreak metrics recorded	05_Ebola_data_paper_spread_table.csv	FigShare	http://dx.doi.org/10.6084/m9.figshare.1168886	Omdurman hospital	15.64228	32.48741
109	Definitions of index, secondary and imported cases	Procedure for geo-positioning	data adjusted to point or polygon depending on precision of reporting; point is 5 km x 5 km area or smaller, polygons are defined when coordinates are less precisely known	Ebola9				Key outbreak metrics recorded	05_Ebola_data_paper_spread_table.csv	FigShare	http://dx.doi.org/10.6084/m9.figshare.1168886	Khartoum hospital	15.56667	32.51667
110	Definitions of index, secondary and imported cases	Procedure for geo-positioning	data adjusted to point or polygon depending on precision of reporting; point is 5 km x 5 km area or smaller, polygons are defined when coordinates are less precisely known	Ebola10				Key outbreak metrics recorded	05_Ebola_data_paper_spread_table.csv	FigShare	http://dx.doi.org/10.6084/m9.figshare.1168886	Yambuku village (index)	2.82535	22.22567
111	Definitions of index, secondary and imported cases	Procedure for geo-positioning	data adjusted to point or polygon depending on precision of reporting; point is 5 km x 5 km area or smaller, polygons are defined when coordinates are less precisely known	Ebola11				Key outbreak metrics recorded	05_Ebola_data_paper_spread_table.csv	FigShare	http://dx.doi.org/10.6084/m9.figshare.1168886	Yambuku village (secondary)	2.82535	22.22567
112	Definitions of index, secondary and imported cases	Procedure for geo-positioning	data adjusted to point or polygon depending on precision of reporting; point is 5 km x 5 km area or smaller, polygons are defined when coordinates are less precisely known	Ebola12				Key outbreak metrics recorded	05_Ebola_data_paper_spread_table.csv	FigShare	http://dx.doi.org/10.6084/m9.figshare.1168886	30km from Yambuku	2.82536	22.22567
113	Definitions of index, secondary and imported cases	Procedure for geo-positioning	data adjusted to point or polygon depending on precision of reporting; point is 5 km x 5 km area or smaller, polygons are defined when coordinates are less precisely known	Ebola13				Key outbreak metrics recorded	05_Ebola_data_paper_spread_table.csv	FigShare	http://dx.doi.org/10.6084/m9.figshare.1168886	120km from Yambuku (Bumba Zone 55/250 villages affected)	2.82547	22.22567
114	Definitions of index, secondary and imported cases	Procedure for geo-positioning	data adjusted to point or polygon depending on precision of reporting; point is 5 km x 5 km area or smaller, polygons are defined when coordinates are less precisely known	Ebola14				Key outbreak metrics recorded	05_Ebola_data_paper_spread_table.csv	FigShare	http://dx.doi.org/10.6084/m9.figshare.1168886	Ngaliema hospital, Kinshasa	-4.31464	15.27105
115	Definitions of index, secondary and imported cases	Procedure for geo-positioning	data adjusted to point or polygon depending on precision of reporting; point is 5 km x 5 km area or smaller, polygons are defined when coordinates are less precisely known	Ebola15				Key outbreak metrics recorded	05_Ebola_data_paper_spread_table.csv	FigShare	http://dx.doi.org/10.6084/m9.figshare.1168886	Bonduni village (20km east of Tanda)	2.88874	19.22384
116	Definitions of index, secondary and imported cases	Procedure for geo-positioning	data adjusted to point or polygon depending on precision of reporting; point is 5 km x 5 km area or smaller, polygons are defined when coordinates are less precisely known	Ebola16				Key outbreak metrics recorded	05_Ebola_data_paper_spread_table.csv	FigShare	http://dx.doi.org/10.6084/m9.figshare.1168886	Nzara town	4.639	28.25115
117	Definitions of index, secondary and imported cases	Procedure for geo-positioning	data adjusted to point or polygon depending on precision of reporting; point is 5 km x 5 km area or smaller, polygons are defined when coordinates are less precisely known	Ebola17				Key outbreak metrics recorded	05_Ebola_data_paper_spread_table.csv	FigShare	http://dx.doi.org/10.6084/m9.figshare.1168886	Nzara hospital	4.639	28.25115
118	Definitions of index, secondary and imported cases	Procedure for geo-positioning	data adjusted to point or polygon depending on precision of reporting; point is 5 km x 5 km area or smaller, polygons are defined when coordinates are less precisely known	Ebola18				Key outbreak metrics recorded	05_Ebola_data_paper_spread_table.csv	FigShare	http://dx.doi.org/10.6084/m9.figshare.1168886	15km radius around Nzara	4.63912	28.25115
119	Definitions of index, secondary and imported cases	Procedure for geo-positioning	data adjusted to point or polygon depending on precision of reporting; point is 5 km x 5 km area or smaller, polygons are defined when coordinates are less precisely known	Ebola19				Key outbreak metrics recorded	05_Ebola_data_paper_spread_table.csv	FigShare	http://dx.doi.org/10.6084/m9.figshare.1168886	15km radius around Yambio	4.57757	28.39878
120	Definitions of index, secondary and imported cases	Procedure for geo-positioning	data adjusted to point or polygon depending on precision of reporting; point is 5 km x 5 km area or smaller, polygons are defined when coordinates are less precisely known	Ebola20				Key outbreak metrics recorded	05_Ebola_data_paper_spread_table.csv	FigShare	http://dx.doi.org/10.6084/m9.figshare.1168886	Tai National Park	5.86442	-7.31794
121	Definitions of index, secondary and imported cases	Procedure for geo-positioning	data adjusted to point or polygon depending on precision of reporting; point is 5 km x 5 km area or smaller, polygons are defined when coordinates are less precisely known	Ebola21				Key outbreak metrics recorded	05_Ebola_data_paper_spread_table.csv	FigShare	http://dx.doi.org/10.6084/m9.figshare.1168886	Mekouka and Andock mining camps	1.44201	12.92929
122	Definitions of index, secondary and imported cases	Procedure for geo-positioning	data adjusted to point or polygon depending on precision of reporting; point is 5 km x 5 km area or smaller, polygons are defined when coordinates are less precisely known	Ebola22				Key outbreak metrics recorded	05_Ebola_data_paper_spread_table.csv	FigShare	http://dx.doi.org/10.6084/m9.figshare.1168886	Mekouka	1.4	12.983
123	Definitions of index, secondary and imported cases	Procedure for geo-positioning	data adjusted to point or polygon depending on precision of reporting; point is 5 km x 5 km area or smaller, polygons are defined when coordinates are less precisely known	Ebola23				Key outbreak metrics recorded	05_Ebola_data_paper_spread_table.csv	FigShare	http://dx.doi.org/10.6084/m9.figshare.1168886	Andock	1.483	12.917
124	Definitions of index, secondary and imported cases	Procedure for geo-positioning	data adjusted to point or polygon depending on precision of reporting; point is 5 km x 5 km area or smaller, polygons are defined when coordinates are less precisely known	Ebola24				Key outbreak metrics recorded	05_Ebola_data_paper_spread_table.csv	FigShare	http://dx.doi.org/10.6084/m9.figshare.1168886	Minkebe	1.76667	12.8
125	Definitions of index, secondary and imported cases	Procedure for geo-positioning	data adjusted to point or polygon depending on precision of reporting; point is 5 km x 5 km area or smaller, polygons are defined when coordinates are less precisely known	Ebola25				Key outbreak metrics recorded	05_Ebola_data_paper_spread_table.csv	FigShare	http://dx.doi.org/10.6084/m9.figshare.1168886	Makokou general hospital	0.56667	12.86667
126	Definitions of index, secondary and imported cases	Procedure for geo-positioning	data adjusted to point or polygon depending on precision of reporting; point is 5 km x 5 km area or smaller, polygons are defined when coordinates are less precisely known	Ebola26				Key outbreak metrics recorded	05_Ebola_data_paper_spread_table.csv	FigShare	http://dx.doi.org/10.6084/m9.figshare.1168886	Mayela	0.61618	12.95219
127	Definitions of index, secondary and imported cases	Procedure for geo-positioning	data adjusted to point or polygon depending on precision of reporting; point is 5 km x 5 km area or smaller, polygons are defined when coordinates are less precisely known	Ebola27				Key outbreak metrics recorded	05_Ebola_data_paper_spread_table.csv	FigShare	http://dx.doi.org/10.6084/m9.figshare.1168886	Etakaniabe	0.53304	12.95795
128	Definitions of index, secondary and imported cases	Procedure for geo-positioning	data adjusted to point or polygon depending on precision of reporting; point is 5 km x 5 km area or smaller, polygons are defined when coordinates are less precisely known	Ebola28				Key outbreak metrics recorded	05_Ebola_data_paper_spread_table.csv	FigShare	http://dx.doi.org/10.6084/m9.figshare.1168886	Ekobakoba	0.56329	12.89349
129	Definitions of index, secondary and imported cases	Procedure for geo-positioning	data adjusted to point or polygon depending on precision of reporting; point is 5 km x 5 km area or smaller, polygons are defined when coordinates are less precisely known	Ebola29				Key outbreak metrics recorded	05_Ebola_data_paper_spread_table.csv	FigShare	http://dx.doi.org/10.6084/m9.figshare.1168886	Mwembe (15km from Kikwit)	-5.03334	18.81667
130	Definitions of index, secondary and imported cases	Procedure for geo-positioning	data adjusted to point or polygon depending on precision of reporting; point is 5 km x 5 km area or smaller, polygons are defined when coordinates are less precisely known	Ebola30				Key outbreak metrics recorded	05_Ebola_data_paper_spread_table.csv	FigShare	http://dx.doi.org/10.6084/m9.figshare.1168886	Kikwit	-5.03333	18.81667
131	Definitions of index, secondary and imported cases	Procedure for geo-positioning	data adjusted to point or polygon depending on precision of reporting; point is 5 km x 5 km area or smaller, polygons are defined when coordinates are less precisely known	Ebola31				Key outbreak metrics recorded	05_Ebola_data_paper_spread_table.csv	FigShare	http://dx.doi.org/10.6084/m9.figshare.1168886	Kikwit 2 maternity hospital	-5.03333	18.81667
132	Definitions of index, secondary and imported cases	Procedure for geo-positioning	data adjusted to point or polygon depending on precision of reporting; point is 5 km x 5 km area or smaller, polygons are defined when coordinates are less precisely known	Ebola32				Key outbreak metrics recorded	05_Ebola_data_paper_spread_table.csv	FigShare	http://dx.doi.org/10.6084/m9.figshare.1168886	Kikwit general hospital	-5.03333	18.81667
133	Definitions of index, secondary and imported cases	Procedure for geo-positioning	data adjusted to point or polygon depending on precision of reporting; point is 5 km x 5 km area or smaller, polygons are defined when coordinates are less precisely known	Ebola33				Key outbreak metrics recorded	05_Ebola_data_paper_spread_table.csv	FigShare	http://dx.doi.org/10.6084/m9.figshare.1168886	Kikwit subregion	-4.60873	18.67919
134	Definitions of index, secondary and imported cases	Procedure for geo-positioning	data adjusted to point or polygon depending on precision of reporting; point is 5 km x 5 km area or smaller, polygons are defined when coordinates are less precisely known	Ebola34				Key outbreak metrics recorded	05_Ebola_data_paper_spread_table.csv	FigShare	http://dx.doi.org/10.6084/m9.figshare.1168886	Mosango hospital	-4.88687	18.12212
135	Definitions of index, secondary and imported cases	Procedure for geo-positioning	data adjusted to point or polygon depending on precision of reporting; point is 5 km x 5 km area or smaller, polygons are defined when coordinates are less precisely known	Ebola35				Key outbreak metrics recorded	05_Ebola_data_paper_spread_table.csv	FigShare	http://dx.doi.org/10.6084/m9.figshare.1168886	Mosango town	-4.88687	18.12212
136	Definitions of index, secondary and imported cases	Procedure for geo-positioning	data adjusted to point or polygon depending on precision of reporting; point is 5 km x 5 km area or smaller, polygons are defined when coordinates are less precisely known	Ebola36				Key outbreak metrics recorded	05_Ebola_data_paper_spread_table.csv	FigShare	http://dx.doi.org/10.6084/m9.figshare.1168886	150km from Kikwit within Kwilu district	-4.93064	18.8744
137	Definitions of index, secondary and imported cases	Procedure for geo-positioning	data adjusted to point or polygon depending on precision of reporting; point is 5 km x 5 km area or smaller, polygons are defined when coordinates are less precisely known	Ebola37				Key outbreak metrics recorded	05_Ebola_data_paper_spread_table.csv	FigShare	http://dx.doi.org/10.6084/m9.figshare.1168886	150km from Kikwit within Kwango district	-5.88291	18.31977
138	Definitions of index, secondary and imported cases	Procedure for geo-positioning	data adjusted to point or polygon depending on precision of reporting; point is 5 km x 5 km area or smaller, polygons are defined when coordinates are less precisely known	Ebola38				Key outbreak metrics recorded	05_Ebola_data_paper_spread_table.csv	FigShare	http://dx.doi.org/10.6084/m9.figshare.1168886	Kinshasa hospital	-4.30889	15.30559
139	Definitions of index, secondary and imported cases	Procedure for geo-positioning	data adjusted to point or polygon depending on precision of reporting; point is 5 km x 5 km area or smaller, polygons are defined when coordinates are less precisely known	Ebola39				Key outbreak metrics recorded	05_Ebola_data_paper_spread_table.csv	FigShare	http://dx.doi.org/10.6084/m9.figshare.1168886	Mayibout 2 (index)	1.11667	13.1
140	Definitions of index, secondary and imported cases	Procedure for geo-positioning	data adjusted to point or polygon depending on precision of reporting; point is 5 km x 5 km area or smaller, polygons are defined when coordinates are less precisely known	Ebola40				Key outbreak metrics recorded	05_Ebola_data_paper_spread_table.csv	FigShare	http://dx.doi.org/10.6084/m9.figshare.1168886	Mayibout 2 (secondary)	1.11667	13.1
141	Definitions of index, secondary and imported cases	Procedure for geo-positioning	data adjusted to point or polygon depending on precision of reporting; point is 5 km x 5 km area or smaller, polygons are defined when coordinates are less precisely known	Ebola41				Key outbreak metrics recorded	05_Ebola_data_paper_spread_table.csv	FigShare	http://dx.doi.org/10.6084/m9.figshare.1168886	Makokou general hospital	0.56667	12.86667
142	Definitions of index, secondary and imported cases	Procedure for geo-positioning	data adjusted to point or polygon depending on precision of reporting; point is 5 km x 5 km area or smaller, polygons are defined when coordinates are less precisely known	Ebola42				Key outbreak metrics recorded	05_Ebola_data_paper_spread_table.csv	FigShare	http://dx.doi.org/10.6084/m9.figshare.1168886	Logging camp nr Booue (index 1)	0.1	11.95
143	Definitions of index, secondary and imported cases	Procedure for geo-positioning	data adjusted to point or polygon depending on precision of reporting; point is 5 km x 5 km area or smaller, polygons are defined when coordinates are less precisely known	Ebola43				Key outbreak metrics recorded	05_Ebola_data_paper_spread_table.csv	FigShare	http://dx.doi.org/10.6084/m9.figshare.1168886	Logging camp nr Booue (index 2)	0.1	11.95
144	Definitions of index, secondary and imported cases	Procedure for geo-positioning	data adjusted to point or polygon depending on precision of reporting; point is 5 km x 5 km area or smaller, polygons are defined when coordinates are less precisely known	Ebola44				Key outbreak metrics recorded	05_Ebola_data_paper_spread_table.csv	FigShare	http://dx.doi.org/10.6084/m9.figshare.1168886	Logging camp nr Booue (index 3)	0.1	11.95
145	Definitions of index, secondary and imported cases	Procedure for geo-positioning	data adjusted to point or polygon depending on precision of reporting; point is 5 km x 5 km area or smaller, polygons are defined when coordinates are less precisely known	Ebola45				Key outbreak metrics recorded	05_Ebola_data_paper_spread_table.csv	FigShare	http://dx.doi.org/10.6084/m9.figshare.1168886	Balimba village (sp. Balemba in GE)	0.11667	11.88333
146	Definitions of index, secondary and imported cases	Procedure for geo-positioning	data adjusted to point or polygon depending on precision of reporting; point is 5 km x 5 km area or smaller, polygons are defined when coordinates are less precisely known	Ebola46				Key outbreak metrics recorded	05_Ebola_data_paper_spread_table.csv	FigShare	http://dx.doi.org/10.6084/m9.figshare.1168886	Booue	-0.09363	11.94907
147	Definitions of index, secondary and imported cases	Procedure for geo-positioning	data adjusted to point or polygon depending on precision of reporting; point is 5 km x 5 km area or smaller, polygons are defined when coordinates are less precisely known	Ebola47				Key outbreak metrics recorded	05_Ebola_data_paper_spread_table.csv	FigShare	http://dx.doi.org/10.6084/m9.figshare.1168886	Around Booue	-0.09363	11.94907
148	Definitions of index, secondary and imported cases	Procedure for geo-positioning	data adjusted to point or polygon depending on precision of reporting; point is 5 km x 5 km area or smaller, polygons are defined when coordinates are less precisely known	Ebola48				Key outbreak metrics recorded	05_Ebola_data_paper_spread_table.csv	FigShare	http://dx.doi.org/10.6084/m9.figshare.1168886	Libreville	0.39478	9.50627
149	Definitions of index, secondary and imported cases	Procedure for geo-positioning	data adjusted to point or polygon depending on precision of reporting; point is 5 km x 5 km area or smaller, polygons are defined when coordinates are less precisely known	Ebola49				Key outbreak metrics recorded	05_Ebola_data_paper_spread_table.csv	FigShare	http://dx.doi.org/10.6084/m9.figshare.1168886	Johannesburg (South Africa)	-26.17673	27.96352
150	Definitions of index, secondary and imported cases	Procedure for geo-positioning	data adjusted to point or polygon depending on precision of reporting; point is 5 km x 5 km area or smaller, polygons are defined when coordinates are less precisely known	Ebola50				Key outbreak metrics recorded	05_Ebola_data_paper_spread_table.csv	FigShare	http://dx.doi.org/10.6084/m9.figshare.1168886	Lastourville	-0.81832	12.725
151	Definitions of index, secondary and imported cases	Procedure for geo-positioning	data adjusted to point or polygon depending on precision of reporting; point is 5 km x 5 km area or smaller, polygons are defined when coordinates are less precisely known	Ebola51				Key outbreak metrics recorded	05_Ebola_data_paper_spread_table.csv	FigShare	http://dx.doi.org/10.6084/m9.figshare.1168886	Makokou general hospital	0.56667	12.86667
152	Definitions of index, secondary and imported cases	Procedure for geo-positioning	data adjusted to point or polygon depending on precision of reporting; point is 5 km x 5 km area or smaller, polygons are defined when coordinates are less precisely known	Ebola52				Key outbreak metrics recorded	05_Ebola_data_paper_spread_table.csv	FigShare	http://dx.doi.org/10.6084/m9.figshare.1168886	Rwot-Obilo	2.94998	32.19997
153	Definitions of index, secondary and imported cases	Procedure for geo-positioning	data adjusted to point or polygon depending on precision of reporting; point is 5 km x 5 km area or smaller, polygons are defined when coordinates are less precisely known	Ebola53				Key outbreak metrics recorded	05_Ebola_data_paper_spread_table.csv	FigShare	http://dx.doi.org/10.6084/m9.figshare.1168886	Gulu district	2.83664	32.42975
154	Definitions of index, secondary and imported cases	Procedure for geo-positioning	data adjusted to point or polygon depending on precision of reporting; point is 5 km x 5 km area or smaller, polygons are defined when coordinates are less precisely known	Ebola54				Key outbreak metrics recorded	05_Ebola_data_paper_spread_table.csv	FigShare	http://dx.doi.org/10.6084/m9.figshare.1168886	Mbarara district	-0.56762	30.56905
155	Definitions of index, secondary and imported cases	Procedure for geo-positioning	data adjusted to point or polygon depending on precision of reporting; point is 5 km x 5 km area or smaller, polygons are defined when coordinates are less precisely known	Ebola55				Key outbreak metrics recorded	05_Ebola_data_paper_spread_table.csv	FigShare	http://dx.doi.org/10.6084/m9.figshare.1168886	Masindi district	1.74679	31.71168
156	Definitions of index, secondary and imported cases	Procedure for geo-positioning	data adjusted to point or polygon depending on precision of reporting; point is 5 km x 5 km area or smaller, polygons are defined when coordinates are less precisely known	Ebola56				Key outbreak metrics recorded	05_Ebola_data_paper_spread_table.csv	FigShare	http://dx.doi.org/10.6084/m9.figshare.1168886	Lacor Hospital	2.76761	32.25334
157	Definitions of index, secondary and imported cases	Procedure for geo-positioning	data adjusted to point or polygon depending on precision of reporting; point is 5 km x 5 km area or smaller, polygons are defined when coordinates are less precisely known	Ebola57				Key outbreak metrics recorded	05_Ebola_data_paper_spread_table.csv	FigShare	http://dx.doi.org/10.6084/m9.figshare.1168886	Gulu regional referral hospital	2.77768	32.29835
158	Definitions of index, secondary and imported cases	Procedure for geo-positioning	data adjusted to point or polygon depending on precision of reporting; point is 5 km x 5 km area or smaller, polygons are defined when coordinates are less precisely known	Ebola58				Key outbreak metrics recorded	05_Ebola_data_paper_spread_table.csv	FigShare	http://dx.doi.org/10.6084/m9.figshare.1168886	Masindi hospital	1.68537	31.71331
159	Definitions of index, secondary and imported cases	Procedure for geo-positioning	data adjusted to point or polygon depending on precision of reporting; point is 5 km x 5 km area or smaller, polygons are defined when coordinates are less precisely known	Ebola59				Key outbreak metrics recorded	05_Ebola_data_paper_spread_table.csv	FigShare	http://dx.doi.org/10.6084/m9.figshare.1168886	Mbarara hospital	-0.61158	30.65154
160	Definitions of index, secondary and imported cases	Procedure for geo-positioning	data adjusted to point or polygon depending on precision of reporting; point is 5 km x 5 km area or smaller, polygons are defined when coordinates are less precisely known	Ebola60				Key outbreak metrics recorded	05_Ebola_data_paper_spread_table.csv	FigShare	http://dx.doi.org/10.6084/m9.figshare.1168886	Memdemba	0.70055	14.15543
161	Definitions of index, secondary and imported cases	Procedure for geo-positioning	data adjusted to point or polygon depending on precision of reporting; point is 5 km x 5 km area or smaller, polygons are defined when coordinates are less precisely known	Ebola61				Key outbreak metrics recorded	05_Ebola_data_paper_spread_table.csv	FigShare	http://dx.doi.org/10.6084/m9.figshare.1168886	Entsiami, Abolo, Ambomi	0.09141	14.21818
162	Definitions of index, secondary and imported cases	Procedure for geo-positioning	data adjusted to point or polygon depending on precision of reporting; point is 5 km x 5 km area or smaller, polygons are defined when coordinates are less precisely known	Ebola62				Key outbreak metrics recorded	05_Ebola_data_paper_spread_table.csv	FigShare	http://dx.doi.org/10.6084/m9.figshare.1168886	Ekata	0.67705	14.28902
163	Definitions of index, secondary and imported cases	Procedure for geo-positioning	data adjusted to point or polygon depending on precision of reporting; point is 5 km x 5 km area or smaller, polygons are defined when coordinates are less precisely known	Ebola63				Key outbreak metrics recorded	05_Ebola_data_paper_spread_table.csv	FigShare	http://dx.doi.org/10.6084/m9.figshare.1168886	Oloba, Mbomo district	0.62049	14.37774
164	Definitions of index, secondary and imported cases	Procedure for geo-positioning	data adjusted to point or polygon depending on precision of reporting; point is 5 km x 5 km area or smaller, polygons are defined when coordinates are less precisely known	Ebola64				Key outbreak metrics recorded	05_Ebola_data_paper_spread_table.csv	FigShare	http://dx.doi.org/10.6084/m9.figshare.1168886	Etakangaye	1.07168	14.10658
165	Definitions of index, secondary and imported cases	Procedure for geo-positioning	data adjusted to point or polygon depending on precision of reporting; point is 5 km x 5 km area or smaller, polygons are defined when coordinates are less precisely known	Ebola65				Key outbreak metrics recorded	05_Ebola_data_paper_spread_table.csv	FigShare	http://dx.doi.org/10.6084/m9.figshare.1168886	Grand Etoumbi	1.30411	14.17743
166	Definitions of index, secondary and imported cases	Procedure for geo-positioning	data adjusted to point or polygon depending on precision of reporting; point is 5 km x 5 km area or smaller, polygons are defined when coordinates are less precisely known	Ebola66				Key outbreak metrics recorded	05_Ebola_data_paper_spread_table.csv	FigShare	http://dx.doi.org/10.6084/m9.figshare.1168886	Mekambo health center, La Zadie district, Gabon	1.01113	13.95211
167	Definitions of index, secondary and imported cases	Procedure for geo-positioning	data adjusted to point or polygon depending on precision of reporting; point is 5 km x 5 km area or smaller, polygons are defined when coordinates are less precisely known	Ebola67				Key outbreak metrics recorded	05_Ebola_data_paper_spread_table.csv	FigShare	http://dx.doi.org/10.6084/m9.figshare.1168886	Makokou Regional Hopsital, Ivindo district, Gabon	0.56372	12.84739
168	Definitions of index, secondary and imported cases	Procedure for geo-positioning	data adjusted to point or polygon depending on precision of reporting; point is 5 km x 5 km area or smaller, polygons are defined when coordinates are less precisely known	Ebola68				Key outbreak metrics recorded	05_Ebola_data_paper_spread_table.csv	FigShare	http://dx.doi.org/10.6084/m9.figshare.1168886	Zadie Department, Gabon	0.891	13.92133
169	Definitions of index, secondary and imported cases	Procedure for geo-positioning	data adjusted to point or polygon depending on precision of reporting; point is 5 km x 5 km area or smaller, polygons are defined when coordinates are less precisely known	Ebola69				Key outbreak metrics recorded	05_Ebola_data_paper_spread_table.csv	FigShare	http://dx.doi.org/10.6084/m9.figshare.1168886	Ivindo Department, Gabon	0.66543	13.03386
170	Definitions of index, secondary and imported cases	Procedure for geo-positioning	data adjusted to point or polygon depending on precision of reporting; point is 5 km x 5 km area or smaller, polygons are defined when coordinates are less precisely known	Ebola70				Key outbreak metrics recorded	05_Ebola_data_paper_spread_table.csv	FigShare	http://dx.doi.org/10.6084/m9.figshare.1168886	Mbomo district (ROC)	0.59709	14.70635
171	Definitions of index, secondary and imported cases	Procedure for geo-positioning	data adjusted to point or polygon depending on precision of reporting; point is 5 km x 5 km area or smaller, polygons are defined when coordinates are less precisely known	Ebola71				Key outbreak metrics recorded	05_Ebola_data_paper_spread_table.csv	FigShare	http://dx.doi.org/10.6084/m9.figshare.1168886	Kelle district (ROC)	-0.11441	14.37567
172	Definitions of index, secondary and imported cases	Procedure for geo-positioning	data adjusted to point or polygon depending on precision of reporting; point is 5 km x 5 km area or smaller, polygons are defined when coordinates are less precisely known	Ebola72				Key outbreak metrics recorded	05_Ebola_data_paper_spread_table.csv	FigShare	http://dx.doi.org/10.6084/m9.figshare.1168886	Franceville, Mpassa district, Gabon	-1.63333	13.58333
173	Definitions of index, secondary and imported cases	Procedure for geo-positioning	data adjusted to point or polygon depending on precision of reporting; point is 5 km x 5 km area or smaller, polygons are defined when coordinates are less precisely known	Ebola73				Key outbreak metrics recorded	05_Ebola_data_paper_spread_table.csv	FigShare	http://dx.doi.org/10.6084/m9.figshare.1168886	Yembelangoye village (KÃllÃ district, Cuvette Ouest)	0.13418	14.20981
174	Definitions of index, secondary and imported cases	Procedure for geo-positioning	data adjusted to point or polygon depending on precision of reporting; point is 5 km x 5 km area or smaller, polygons are defined when coordinates are less precisely known	Ebola74				Key outbreak metrics recorded	05_Ebola_data_paper_spread_table.csv	FigShare	http://dx.doi.org/10.6084/m9.figshare.1168886	Site 2 (KÃllÃ district, Cuvette Ouest)	0.14963	14.43731
175	Definitions of index, secondary and imported cases	Procedure for geo-positioning	data adjusted to point or polygon depending on precision of reporting; point is 5 km x 5 km area or smaller, polygons are defined when coordinates are less precisely known	Ebola75				Key outbreak metrics recorded	05_Ebola_data_paper_spread_table.csv	FigShare	http://dx.doi.org/10.6084/m9.figshare.1168886	Mvoula camp (KÃllÃ district, Cuvette Ouest)	0.06823	14.41997
176	Definitions of index, secondary and imported cases	Procedure for geo-positioning	data adjusted to point or polygon depending on precision of reporting; point is 5 km x 5 km area or smaller, polygons are defined when coordinates are less precisely known	Ebola76				Key outbreak metrics recorded	05_Ebola_data_paper_spread_table.csv	FigShare	http://dx.doi.org/10.6084/m9.figshare.1168886	Entsiami health center	0.12472	14.22778
177	Definitions of index, secondary and imported cases	Procedure for geo-positioning	data adjusted to point or polygon depending on precision of reporting; point is 5 km x 5 km area or smaller, polygons are defined when coordinates are less precisely known	Ebola77				Key outbreak metrics recorded	05_Ebola_data_paper_spread_table.csv	FigShare	http://dx.doi.org/10.6084/m9.figshare.1168886	Kelle health center	-0.06667	14.5
178	Definitions of index, secondary and imported cases	Procedure for geo-positioning	data adjusted to point or polygon depending on precision of reporting; point is 5 km x 5 km area or smaller, polygons are defined when coordinates are less precisely known	Ebola78				Key outbreak metrics recorded	05_Ebola_data_paper_spread_table.csv	FigShare	http://dx.doi.org/10.6084/m9.figshare.1168886	Kelle health district	-0.11441	14.37567
179	Definitions of index, secondary and imported cases	Procedure for geo-positioning	data adjusted to point or polygon depending on precision of reporting; point is 5 km x 5 km area or smaller, polygons are defined when coordinates are less precisely known	Ebola79				Key outbreak metrics recorded	05_Ebola_data_paper_spread_table.csv	FigShare	http://dx.doi.org/10.6084/m9.figshare.1168886	Mbomo district	0.59709	14.70635
180	Definitions of index, secondary and imported cases	Procedure for geo-positioning	data adjusted to point or polygon depending on precision of reporting; point is 5 km x 5 km area or smaller, polygons are defined when coordinates are less precisely known	Ebola80				Key outbreak metrics recorded	05_Ebola_data_paper_spread_table.csv	FigShare	http://dx.doi.org/10.6084/m9.figshare.1168886	Mbandza forest near village (Mbomo district, Cuvette Ouest)	0.56015	14.65732
181	Definitions of index, secondary and imported cases	Procedure for geo-positioning	data adjusted to point or polygon depending on precision of reporting; point is 5 km x 5 km area or smaller, polygons are defined when coordinates are less precisely known	Ebola81				Key outbreak metrics recorded	05_Ebola_data_paper_spread_table.csv	FigShare	http://dx.doi.org/10.6084/m9.figshare.1168886	Mbandza village	0.56015	14.65733
182	Definitions of index, secondary and imported cases	Procedure for geo-positioning	data adjusted to point or polygon depending on precision of reporting; point is 5 km x 5 km area or smaller, polygons are defined when coordinates are less precisely known	Ebola82				Key outbreak metrics recorded	05_Ebola_data_paper_spread_table.csv	FigShare	http://dx.doi.org/10.6084/m9.figshare.1168886	Mbomo village	0.42866	14.69668
183	Definitions of index, secondary and imported cases	Procedure for geo-positioning	data adjusted to point or polygon depending on precision of reporting; point is 5 km x 5 km area or smaller, polygons are defined when coordinates are less precisely known	Ebola83				Key outbreak metrics recorded	05_Ebola_data_paper_spread_table.csv	FigShare	http://dx.doi.org/10.6084/m9.figshare.1168886	Forest 40km South of Yambio town	4.43149	28.7054
184	Definitions of index, secondary and imported cases	Procedure for geo-positioning	data adjusted to point or polygon depending on precision of reporting; point is 5 km x 5 km area or smaller, polygons are defined when coordinates are less precisely known	Ebola84				Key outbreak metrics recorded	05_Ebola_data_paper_spread_table.csv	FigShare	http://dx.doi.org/10.6084/m9.figshare.1168886	Yambio town	4.57757	28.39878
185	Definitions of index, secondary and imported cases	Procedure for geo-positioning	data adjusted to point or polygon depending on precision of reporting; point is 5 km x 5 km area or smaller, polygons are defined when coordinates are less precisely known	Ebola85				Key outbreak metrics recorded	05_Ebola_data_paper_spread_table.csv	FigShare	http://dx.doi.org/10.6084/m9.figshare.1168886	Yambio county	4.6282	28.45036
186	Definitions of index, secondary and imported cases	Procedure for geo-positioning	data adjusted to point or polygon depending on precision of reporting; point is 5 km x 5 km area or smaller, polygons are defined when coordinates are less precisely known	Ebola86				Key outbreak metrics recorded	05_Ebola_data_paper_spread_table.csv	FigShare	http://dx.doi.org/10.6084/m9.figshare.1168886	Odzala National Park (Etoumbi)	1.12508	14.9158
187	Definitions of index, secondary and imported cases	Procedure for geo-positioning	data adjusted to point or polygon depending on precision of reporting; point is 5 km x 5 km area or smaller, polygons are defined when coordinates are less precisely known	Ebola87				Key outbreak metrics recorded	05_Ebola_data_paper_spread_table.csv	FigShare	http://dx.doi.org/10.6084/m9.figshare.1168886	Etoumbi	0.02028	14.88925
188	Definitions of index, secondary and imported cases	Procedure for geo-positioning	data adjusted to point or polygon depending on precision of reporting; point is 5 km x 5 km area or smaller, polygons are defined when coordinates are less precisely known	Ebola88				Key outbreak metrics recorded	05_Ebola_data_paper_spread_table.csv	FigShare	http://dx.doi.org/10.6084/m9.figshare.1168886	Mbomo	0.42866	14.69668
189	Definitions of index, secondary and imported cases	Procedure for geo-positioning	data adjusted to point or polygon depending on precision of reporting; point is 5 km x 5 km area or smaller, polygons are defined when coordinates are less precisely known	Ebola89				Key outbreak metrics recorded	05_Ebola_data_paper_spread_table.csv	FigShare	http://dx.doi.org/10.6084/m9.figshare.1168886	Bamoukamba 2 (index)	-5.25956	21.40954
190	Definitions of index, secondary and imported cases	Procedure for geo-positioning	data adjusted to point or polygon depending on precision of reporting; point is 5 km x 5 km area or smaller, polygons are defined when coordinates are less precisely known	Ebola90				Key outbreak metrics recorded	05_Ebola_data_paper_spread_table.csv	FigShare	http://dx.doi.org/10.6084/m9.figshare.1168886	Bamoukamba 2 (secondary)	-5.25838	21.40981
191	Definitions of index, secondary and imported cases	Procedure for geo-positioning	data adjusted to point or polygon depending on precision of reporting; point is 5 km x 5 km area or smaller, polygons are defined when coordinates are less precisely known	Ebola91				Key outbreak metrics recorded	05_Ebola_data_paper_spread_table.csv	FigShare	http://dx.doi.org/10.6084/m9.figshare.1168886	Ndongo 2	-5.27499	21.41121
192	Definitions of index, secondary and imported cases	Procedure for geo-positioning	data adjusted to point or polygon depending on precision of reporting; point is 5 km x 5 km area or smaller, polygons are defined when coordinates are less precisely known	Ebola92				Key outbreak metrics recorded	05_Ebola_data_paper_spread_table.csv	FigShare	http://dx.doi.org/10.6084/m9.figshare.1168886	From Ndongo 2 to Kampungu	-5.19486	21.46034
193	Definitions of index, secondary and imported cases	Procedure for geo-positioning	data adjusted to point or polygon depending on precision of reporting; point is 5 km x 5 km area or smaller, polygons are defined when coordinates are less precisely known	Ebola93				Key outbreak metrics recorded	05_Ebola_data_paper_spread_table.csv	FigShare	http://dx.doi.org/10.6084/m9.figshare.1168886	Luebo health zone	-5.63674	21.37481
194	Definitions of index, secondary and imported cases	Procedure for geo-positioning	data adjusted to point or polygon depending on precision of reporting; point is 5 km x 5 km area or smaller, polygons are defined when coordinates are less precisely known	Ebola94				Key outbreak metrics recorded	05_Ebola_data_paper_spread_table.csv	FigShare	http://dx.doi.org/10.6084/m9.figshare.1168886	Mweka health zone	-4.51499	21.62685
195	Definitions of index, secondary and imported cases	Procedure for geo-positioning	data adjusted to point or polygon depending on precision of reporting; point is 5 km x 5 km area or smaller, polygons are defined when coordinates are less precisely known	Ebola95				Key outbreak metrics recorded	05_Ebola_data_paper_spread_table.csv	FigShare	http://dx.doi.org/10.6084/m9.figshare.1168886	Kabango village (Kasitu subcounty, Bundibugyo district) (index)	0.7706	30.13041
196	Definitions of index, secondary and imported cases	Procedure for geo-positioning	data adjusted to point or polygon depending on precision of reporting; point is 5 km x 5 km area or smaller, polygons are defined when coordinates are less precisely known	Ebola96				Key outbreak metrics recorded	05_Ebola_data_paper_spread_table.csv	FigShare	http://dx.doi.org/10.6084/m9.figshare.1168886	Kabango village (secondary)	0.7706	30.13041
197	Definitions of index, secondary and imported cases	Procedure for geo-positioning	data adjusted to point or polygon depending on precision of reporting; point is 5 km x 5 km area or smaller, polygons are defined when coordinates are less precisely known	Ebola97				Key outbreak metrics recorded	05_Ebola_data_paper_spread_table.csv	FigShare	http://dx.doi.org/10.6084/m9.figshare.1168886	Kasitu subcountry	0.81792	30.13119
198	Definitions of index, secondary and imported cases	Procedure for geo-positioning	data adjusted to point or polygon depending on precision of reporting; point is 5 km x 5 km area or smaller, polygons are defined when coordinates are less precisely known	Ebola98				Key outbreak metrics recorded	05_Ebola_data_paper_spread_table.csv	FigShare	http://dx.doi.org/10.6084/m9.figshare.1168886	Bundibungyo town council subcountry	0.70926	30.06739
199	Definitions of index, secondary and imported cases	Procedure for geo-positioning	data adjusted to point or polygon depending on precision of reporting; point is 5 km x 5 km area or smaller, polygons are defined when coordinates are less precisely known	Ebola99				Key outbreak metrics recorded	05_Ebola_data_paper_spread_table.csv	FigShare	http://dx.doi.org/10.6084/m9.figshare.1168886	Bubukwanga subcountry (sp. Bukwanga in GE)	0.78296	30.03965
200	Definitions of index, secondary and imported cases	Procedure for geo-positioning	data adjusted to point or polygon depending on precision of reporting; point is 5 km x 5 km area or smaller, polygons are defined when coordinates are less precisely known	Ebola100				Key outbreak metrics recorded	05_Ebola_data_paper_spread_table.csv	FigShare	http://dx.doi.org/10.6084/m9.figshare.1168886	Busaru subcountry	0.70829	30.01055
201	Definitions of index, secondary and imported cases	Procedure for geo-positioning	data adjusted to point or polygon depending on precision of reporting; point is 5 km x 5 km area or smaller, polygons are defined when coordinates are less precisely known	Ebola101				Key outbreak metrics recorded	05_Ebola_data_paper_spread_table.csv	FigShare	http://dx.doi.org/10.6084/m9.figshare.1168886	Harugali subcountry	0.57395	30.03318
202	Definitions of index, secondary and imported cases	Procedure for geo-positioning	data adjusted to point or polygon depending on precision of reporting; point is 5 km x 5 km area or smaller, polygons are defined when coordinates are less precisely known	Ebola102				Key outbreak metrics recorded	05_Ebola_data_paper_spread_table.csv	FigShare	http://dx.doi.org/10.6084/m9.figshare.1168886	Karugutu subcountry	0.88902	30.35598
203	Definitions of index, secondary and imported cases	Procedure for geo-positioning	data adjusted to point or polygon depending on precision of reporting; point is 5 km x 5 km area or smaller, polygons are defined when coordinates are less precisely known	Ebola103				Key outbreak metrics recorded	05_Ebola_data_paper_spread_table.csv	FigShare	http://dx.doi.org/10.6084/m9.figshare.1168886	Bubandi subcountry	0.65291	29.9823
204	Definitions of index, secondary and imported cases	Procedure for geo-positioning	data adjusted to point or polygon depending on precision of reporting; point is 5 km x 5 km area or smaller, polygons are defined when coordinates are less precisely known	Ebola104				Key outbreak metrics recorded	05_Ebola_data_paper_spread_table.csv	FigShare	http://dx.doi.org/10.6084/m9.figshare.1168886	Luebo health zone (index)	-5.63674	21.37481
205	Definitions of index, secondary and imported cases	Procedure for geo-positioning	data adjusted to point or polygon depending on precision of reporting; point is 5 km x 5 km area or smaller, polygons are defined when coordinates are less precisely known	Ebola105				Key outbreak metrics recorded	05_Ebola_data_paper_spread_table.csv	FigShare	http://dx.doi.org/10.6084/m9.figshare.1168886	Luebo health zone (secondary)	-5.63674	21.37481
206	Definitions of index, secondary and imported cases	Procedure for geo-positioning	data adjusted to point or polygon depending on precision of reporting; point is 5 km x 5 km area or smaller, polygons are defined when coordinates are less precisely known	Ebola106				Key outbreak metrics recorded	05_Ebola_data_paper_spread_table.csv	FigShare	http://dx.doi.org/10.6084/m9.figshare.1168886	Mweka health zone	-4.51499	21.62685
207	Definitions of index, secondary and imported cases	Procedure for geo-positioning	data adjusted to point or polygon depending on precision of reporting; point is 5 km x 5 km area or smaller, polygons are defined when coordinates are less precisely known	Ebola107				Key outbreak metrics recorded	05_Ebola_data_paper_spread_table.csv	FigShare	http://dx.doi.org/10.6084/m9.figshare.1168886	Nakisamata village (Luwero District)	0.62415	32.73669
208	Definitions of index, secondary and imported cases	Procedure for geo-positioning	data adjusted to point or polygon depending on precision of reporting; point is 5 km x 5 km area or smaller, polygons are defined when coordinates are less precisely known	Ebola108				Key outbreak metrics recorded	05_Ebola_data_paper_spread_table.csv	FigShare	http://dx.doi.org/10.6084/m9.figshare.1168886	Isiro health zone Ã¡(index)	2.57874	27.27105
209	Definitions of index, secondary and imported cases	Procedure for geo-positioning	data adjusted to point or polygon depending on precision of reporting; point is 5 km x 5 km area or smaller, polygons are defined when coordinates are less precisely known	Ebola109				Key outbreak metrics recorded	05_Ebola_data_paper_spread_table.csv	FigShare	http://dx.doi.org/10.6084/m9.figshare.1168886	Isiro health zone Ã¡(secondary)	2.57874	27.27105
210	Definitions of index, secondary and imported cases	Procedure for geo-positioning	data adjusted to point or polygon depending on precision of reporting; point is 5 km x 5 km area or smaller, polygons are defined when coordinates are less precisely known	Ebola110				Key outbreak metrics recorded	05_Ebola_data_paper_spread_table.csv	FigShare	http://dx.doi.org/10.6084/m9.figshare.1168886	Viadana health zone	2.92607	27.449
211	Definitions of index, secondary and imported cases	Procedure for geo-positioning	data adjusted to point or polygon depending on precision of reporting; point is 5 km x 5 km area or smaller, polygons are defined when coordinates are less precisely known	Ebola111				Key outbreak metrics recorded	05_Ebola_data_paper_spread_table.csv	FigShare	http://dx.doi.org/10.6084/m9.figshare.1168886	Nyanswiga village, Nyamarunda, Buyanja (Kibaale District) (index)	0.86599	30.92654
212	Definitions of index, secondary and imported cases	Procedure for geo-positioning	data adjusted to point or polygon depending on precision of reporting; point is 5 km x 5 km area or smaller, polygons are defined when coordinates are less precisely known	Ebola112				Key outbreak metrics recorded	05_Ebola_data_paper_spread_table.csv	FigShare	http://dx.doi.org/10.6084/m9.figshare.1168886	Nyanswiga village (secondary)	0.86599	30.92654
213	Definitions of index, secondary and imported cases	Procedure for geo-positioning	data adjusted to point or polygon depending on precision of reporting; point is 5 km x 5 km area or smaller, polygons are defined when coordinates are less precisely known	Ebola113				Key outbreak metrics recorded	05_Ebola_data_paper_spread_table.csv	FigShare	http://dx.doi.org/10.6084/m9.figshare.1168886	Kibaale district	0.95002	31.06358
214	Definitions of index, secondary and imported cases	Procedure for geo-positioning	data adjusted to point or polygon depending on precision of reporting; point is 5 km x 5 km area or smaller, polygons are defined when coordinates are less precisely known	Ebola114				Key outbreak metrics recorded	05_Ebola_data_paper_spread_table.csv	FigShare	http://dx.doi.org/10.6084/m9.figshare.1168886	Luwero district (index)	0.83175	32.58253
215	Definitions of index, secondary and imported cases	Procedure for geo-positioning	data adjusted to point or polygon depending on precision of reporting; point is 5 km x 5 km area or smaller, polygons are defined when coordinates are less precisely known	Ebola115				Key outbreak metrics recorded	05_Ebola_data_paper_spread_table.csv	FigShare	http://dx.doi.org/10.6084/m9.figshare.1168886	Luwero district (secondary)	0.83175	32.58253
216	Definitions of index, secondary and imported cases	Procedure for geo-positioning	data adjusted to point or polygon depending on precision of reporting; point is 5 km x 5 km area or smaller, polygons are defined when coordinates are less precisely known	Ebola116				Key outbreak metrics recorded	05_Ebola_data_paper_spread_table.csv	FigShare	http://dx.doi.org/10.6084/m9.figshare.1168886	Jinja district	0.56842	33.21263
217	Definitions of index, secondary and imported cases	Procedure for geo-positioning	data adjusted to point or polygon depending on precision of reporting; point is 5 km x 5 km area or smaller, polygons are defined when coordinates are less precisely known	Ebola117				Key outbreak metrics recorded	05_Ebola_data_paper_spread_table.csv	FigShare	http://dx.doi.org/10.6084/m9.figshare.1168886	Nakasongola district	1.35491	32.42471
